# Supplementary material for: Bio-Inspired Fiber Reinforcement for Aortic Valves: Scaffold Production Process and Characterization
Source: Bioengineering (Basel). 2023 Sep 9;10(9):1064. doi: 10.3390/bioengineering10091064 (PMC10525898; doi:10.3390/bioengineering10091064)
Supplement: Supplementary file 1 [file bioengineering-10-01064-s001.zip]

Archive with 1 entries (1 files):
- bioengineering-2584935-supplementary.pdf
